# Supplementary material for: A novel gastric ulcer model in rats using filter paper with acetic acid
Source: PLoS One. 2025 Apr 15;20(4):e0319096. doi: 10.1371/journal.pone.0319096 (PMC11999110; doi:10.1371/journal.pone.0319096)
Supplement: S1 Table — (XLSX) [file pone.0319096.s001.xlsx]

## Sheet: Sheet1
Descriptive statistics of Figure 5
	25% acetic acid			50% acetic acid			75% acetic acid			100% acetic acid
	Total	Anterior	Posterior	Total	Anterior	Posterior	Total	Anterior	Posterior	Total	Anterior	Posterior
Mean	0.335	0.3263	0.3438	0.5905	0.604	0.577	0.7139	0.7103	0.7175	0.779	0.7778	0.7802
Std. Deviation	0.04671	0.03439	0.06085	0.07904	0.09915	0.06527	0.07272	0.09209	0.06183	0.1021	0.1005	0.1156
Std. Error of Mean	0.01651	0.0172	0.03043	0.02795	0.04957	0.03264	0.02571	0.04605	0.03091	0.0323	0.04495	0.05171
