# Supplementary material for: A novel gastric ulcer model in rats using filter paper with acetic acid
Source: PLoS One. 2025 Apr 15;20(4):e0319096. doi: 10.1371/journal.pone.0319096 (PMC11999110; doi:10.1371/journal.pone.0319096)
Supplement: S2 Table — (XLSX) [file pone.0319096.s002.xlsx]

## Sheet: Sheet1
Descriptive statistics of Figure 6h
	25% acetic acid			50% acetic acid			75% acetic acid			100% acetic acid
Mean	13.35			19.29			19.46			21.51
Std. Deviation	3.444			6.246			3.589			3.228
Std. Error of Mean	0.9551			1.732			0.8973			0.7217
